# Supplementary material for: P80 Natural Essence Exerts Efficient Anti-HIV-1- as Well as Adjuvant Effects in DCs
Source: Vaccines (Basel). 2021 Aug 31;9(9):976. doi: 10.3390/vaccines9090976 (PMC8472994; doi:10.3390/vaccines9090976)
Supplement: Supplementary file 1 [file vaccines-09-00976-s001.zip]

Archive with 1 entries (1 files):
- vaccines-1193272-supplementary.pdf
